# Supplementary material for: Marker and readout genes for defense priming in Pseudomonas cannabina pv. alisalensis interaction aid understanding systemic immunity in Arabidopsis
Source: Sci Rep. 2024 Feb 12;14:3489. doi: 10.1038/s41598-024-53982-5 (PMC10861594; doi:10.1038/s41598-024-53982-5)
Supplement: Supplementary file 1 — Supplementary Information. [file 41598_2024_53982_MOESM1_ESM.xlsx]

## Sheet: coexpression with priming genes
Protein Properties		Location Consensus
Gene	Abbreviation	Location SUBAcon	# interaction partner priming readout/ marker	#co-expression value first partner
AT2G39530.1	CASPL4D1	extracellular	#N/A	#N/A
AT2G19190.1	FRK1	plasma membrane	#N/A	#N/A
AT3G28510.1	AT3G28510	endoplasmic reticulum	#N/A	#N/A
AT4G12500.1	AT4G12500	extracellular	#N/A	#N/A
AT1G62300.1	WRKY6	nucleus	#N/A	#N/A
AT4G23810.1	WRKY53	nucleus	#N/A	#N/A
AT2G45220.1	PME17	extracellular	#N/A	#N/A
AT4G23550.1	#N/A	nucleus	#N/A	#N/A
AT3G45060.1	#N/A	plasma membrane	#N/A	#N/A
AT1G71390.1	#N/A	extracellular	#N/A	#N/A
AT1G76960.1	#N/A	extracellular	#N/A	#N/A
AT3G51860.1	CAX3	vacuole	#N/A	#N/A
AT3G45860.1	CRK4	plasma membrane	#N/A	#N/A
AT5G64190.1	#N/A	plasma membrane	#N/A	#N/A
AT4G12490.1	AT4G12490	extracellular	AT4G12500	863
AT4G14365.1	XBAT34	nucleus	WRKY53	835
AT5G52750.1	AT5G52750	plasma membrane	WRKY53	827
AT4G12480.1	EARLI1	extracellular	AT4G12500	826
AT2G31880.1	SOBIR1	plasma membrane	WRKY53	822
AT2G45690.1	SSE1	peroxisome	CAX3	810
AT2G38470.1	WRKY33	nucleus	WRKY53	795
AT5G01540.1	LECRKA4.1	plasma membrane	WRKY53	793
AT5G27420.1	CNI1	plasma membrane	WRKY53	739
AT1G26420.1	AT1G26420	extracellular	FRK1	679
AT1G30700.1	AT1G30700	extracellular	PME17	673
AT5G52760.1	AT5G52760	plasma membrane	WRKY53	673
AT2G24600.4	AT2G24600	plasma membrane	WRKY53	647
AT4G33050.2	EDA39	cytosol	WRKY53	632
AT1G80840.1	WRKY40	nucleus	WRKY53	629
AT3G25610.1	AT3G25610	plasma membrane	WRKY6	624
AT3G52400.1	SYP122	plasma membrane	WRKY53	595
AT3G22600.1	AT3G22600	extracellular	PME17	588
AT1G18390.2	AT1G18390	plasma membrane	WRKY6	569
AT1G24140.1	AT1G24140	plasma membrane	WRKY53	563
AT2G46400.1	WRKY46	nucleus	WRKY53	561
AT5G26920.1	CBP60G	nucleus	WRKY53	557
AT3G50930.1	BCS1	mitochondrion	WRKY53	553
AT3G01830.1	AT3G01830	nucleus	WRKY53	551
AT2G17040.1	NAC036	nucleus	WRKY53	550
AT4G23190.1	CRK11	plasma membrane	WRKY53	547
AT5G18470.1	AT5G18470	extracellular	WRKY53	546
AT2G17740.1	AT2G17740	nucleus	FRK1	544
AT5G25930.1	AT5G25930	plasma membrane	WRKY53	542
AT4G18880.1	HSFA4A	nucleus	WRKY53	535
AT3G02840.1	AT3G02840	nucleus	WRKY53	528
AT1G51890.1	AT1G51890	plasma membrane	FRK1	527
AT1G55450.2	AT1G55450	mitochondrion	WRKY53	509
AT2G40140.1	CZF1	nucleus	WRKY53	501
AT1G58420.1	AT1G58420	mitochondrion	WRKY53	500
AT3G09830.1	AT3G09830	plasma membrane	WRKY53	500
AT3G55980.1	SZF1	nucleus	WRKY53	500
AT4G15610.1	AT4G15610	plasma membrane	PME17	500
AT5G13080.1	WRKY75	nucleus	PME17	500

## Sheet: coexpression of priming genes
node1	node2	node1_string_id	node2_string_id	node1_string_id	node2_string_id	neighborhood_on_chromosome	gene_fusion	phylogenetic_cooccurrence	homology	co-expression	experimentally_determined_interaction	database_annotated	automated_textmining	combined_score
FRK1	WRKY6	AT2G19190.1	AT1G62300.1	AT2G19190	AT1G62300	0	0	0	0	118	0	0	682	707
AT3G28510	CRK4	AT3G28510.1	AT3G45860.1	AT3G28510	AT3G45860	0	0	0	0	170	44	0	591	647
WRKY6	WRKY53	AT1G62300.1	AT4G23810.1	AT1G62300	AT4G23810	0	0	0	588	191	0	0	829	464
FRK1	WRKY53	AT2G19190.1	AT4G23810.1	AT2G19190	AT4G23810	0	0	0	0	251	0	0	582	673

## Sheet: coexpression of interact. genes
Priming readout/ marker		#node1	#node1	node2	#node2	neighborhood_on_chromosome	gene_fusion	phylogenetic_cooccurrence	homology	co-expression	experimentally_determined_interaction	database_annotated	automated_textmining
AT2G19190	FRK1	AT3G01830	524	AT3G02840	531	0	0	0	0	848	0	0	0
AT2G19190	FRK1	SOBIR1	505	WRKY33	507	0	0	0	0	828	0	0	145
AT2G19190	FRK1	AT1G26420	510	AT1G51890	532	0	0	0	0	827	0	0	0
AT2G19190	FRK1	WRKY33	507	AT5G25930	529	0	0	0	0	735	0	0	101
AT2G19190	FRK1	WRKY33	507	AT3G02840	531	0	0	0	0	726	0	0	0
AT2G19190	FRK1	SOBIR1	505	AT5G25930	529	0	0	0	717	705	0	0	130
AT2G19190	FRK1	SOBIR1	505	CBP60G	522	0	0	0	0	685	0	0	178
AT2G19190	FRK1	WRKY33	507	CBP60G	522	0	0	0	0	684	0	0	212
AT2G19190	FRK1	LECRKA4.1	508	AT3G01830	524	0	0	0	0	606	64	188	0
AT2G19190	FRK1	AT3G01830	524	AT5G25930	529	0	0	0	0	530	64	188	0
AT2G19190	FRK1	WRKY33	507	AT3G01830	524	0	0	0	0	518	0	0	76
AT2G19190	FRK1	SOBIR1	505	AT3G01830	524	0	0	0	0	500	64	188	0
AT2G19190	FRK1	LECRKA4.1	508	CBP60G	522	0	0	0	0	484	0	0	202
AT2G19190	FRK1	SOBIR1	505	LECRKA4.1	508	0	0	0	641	466	0	0	0
AT2G19190	FRK1	CBP60G	522	AT3G01830	524	0	0	0	0	448	0	0	87
AT2G19190	FRK1	CBP60G	522	AT5G25930	529	0	0	0	0	430	0	0	0
AT2G19190	FRK1	AT1G26420	510	CBP60G	522	0	0	0	0	425	0	0	0
AT2G19190	FRK1	LECRKA4.1	508	AT1G26420	510	0	0	0	0	409	0	0	0
AT2G19190	FRK1	LECRKA4.1	508	AT5G25930	529	0	0	0	652	406	0	0	0
AT2G19190	FRK1	AT5G25930	529	AT3G02840	531	0	0	0	0	406	0	0	0
AT2G19190	FRK1	WRKY33	507	LECRKA4.1	508	0	0	0	0	405	0	0	0
AT2G19190	FRK1	AT1G26420	510	AT5G25930	529	0	0	0	0	400	0	0	0
AT2G19190	FRK1	CBP60G	522	AT3G02840	531	0	0	0	0	392	0	0	76
AT2G19190	FRK1	CBP60G	522	AT1G51890	532	0	0	0	0	359	0	0	373
AT2G19190	FRK1	AT2G17740	528	AT1G51890	532	0	0	0	0	284	0	0	874
AT4G12500	AT4G12500	AT4G12490	501	EARLI1	504	0	0	0	976	844	0	0	871
AT1G62300	WRKY6	WRKY33	507	WRKY40	515	0	0	0	657	868	0	0	924
AT1G62300	WRKY6	CNI1	509	HSFA4A	530	0	0	0	0	865	0	0	194
AT1G62300	WRKY6	WRKY33	507	HSFA4A	530	0	0	0	0	864	0	0	163
AT1G62300	WRKY6	WRKY33	507	CNI1	509	0	0	0	0	863	0	0	190
AT1G62300	WRKY6	AT3G25610	516	AT5G25930	529	0	0	0	0	862	50	0	0
AT1G62300	WRKY6	CNI1	509	AT5G25930	529	0	0	0	0	842	48	0	0
AT1G62300	WRKY6	AT1G18390	519	AT5G25930	529	0	0	0	624	828	0	0	0
AT1G62300	WRKY6	CRK11	526	AT5G25930	529	0	0	0	642	775	0	0	0
AT1G62300	WRKY6	WRKY33	507	AT5G25930	529	0	0	0	0	735	0	0	101
AT1G62300	WRKY6	AT3G25610	516	AT1G18390	519	0	0	0	0	685	50	0	0
AT1G62300	WRKY6	CNI1	509	WRKY40	515	0	0	0	0	681	0	0	394
AT1G62300	WRKY6	AT5G25930	529	HSFA4A	530	0	0	0	0	676	0	134	0
AT1G62300	WRKY6	CNI1	509	CRK11	526	0	0	0	0	670	48	0	0
AT1G62300	WRKY6	AT1G18390	519	CRK11	526	0	0	0	661	666	0	0	0
AT1G62300	WRKY6	CNI1	509	AT1G18390	519	0	0	0	0	654	49	0	0
AT1G62300	WRKY6	WRKY33	507	CRK11	526	0	0	0	0	599	0	0	95
AT1G62300	WRKY6	CNI1	509	AT3G25610	516	0	0	0	0	570	0	0	0
AT1G62300	WRKY6	WRKY40	515	HSFA4A	530	0	0	0	0	570	0	0	0
AT1G62300	WRKY6	WRKY40	515	AT5G25930	529	0	0	0	0	569	0	0	0
AT1G62300	WRKY6	AT3G25610	516	HSFA4A	530	0	0	0	0	561	0	0	0
AT1G62300	WRKY6	AT1G18390	519	HSFA4A	530	0	0	0	0	499	0	134	0
AT1G62300	WRKY6	AT3G25610	516	CRK11	526	0	0	0	0	464	50	0	0
AT1G62300	WRKY6	WRKY33	507	AT3G25610	516	0	0	0	0	431	0	0	0
AT1G62300	WRKY6	AT1G30700	511	WRKY75	539	0	0	0	0	417	0	0	84
AT1G62300	WRKY6	WRKY40	515	CRK11	526	0	0	0	0	417	0	0	0
AT1G62300	WRKY6	CRK11	526	HSFA4A	530	0	0	0	0	415	0	134	0
AT1G62300	WRKY6	WRKY33	507	AT1G18390	519	0	0	0	0	406	0	0	0
AT1G62300	WRKY6	AT1G30700	511	AT5G25930	529	0	0	0	0	198	0	0	638
AT4G23810	WRKY53	SZF1	537	WRKY33	507	0	0	0	0	867	0	0	490
AT4G23810	WRKY53	WRKY33	507	SYP122	517	0	0	0	0	864	0	0	106
AT4G23810	WRKY53	WRKY33	507	CZF1	534	0	0	0	0	864	0	0	519
AT4G23810	WRKY53	XBAT34	502	AT5G52750	503	0	0	0	0	863	0	0	0
AT4G23810	WRKY53	XBAT34	502	SOBIR1	505	0	0	0	0	863	0	0	0
AT4G23810	WRKY53	XBAT34	502	AT5G52760	512	0	0	0	0	863	0	0	0
AT4G23810	WRKY53	XBAT34	502	EDA39	514	0	0	0	0	863	0	0	0
AT4G23810	WRKY53	AT5G52750	503	AT5G52760	512	0	0	0	966	863	0	0	0
AT4G23810	WRKY53	SOBIR1	505	EDA39	514	0	0	0	0	863	0	0	0
AT4G23810	WRKY53	WRKY33	507	BCS1	523	0	0	0	0	863	0	0	232
AT4G23810	WRKY53	CNI1	509	SYP122	517	0	0	0	0	863	501	0	0
AT4G23810	WRKY53	AT5G52760	512	WRKY46	521	0	0	0	0	863	0	0	0
AT4G23810	WRKY53	WRKY40	515	SZF1	537	0	0	0	0	863	0	0	371
AT4G23810	WRKY53	WRKY46	521	BCS1	523	0	0	0	0	863	0	0	218
AT4G23810	WRKY53	WRKY33	507	EDA39	514	0	0	0	0	858	0	0	100
AT4G23810	WRKY53	EDA39	514	AT1G55450	533	0	0	0	0	858	0	0	0
AT4G23810	WRKY53	EDA39	514	CBP60G	522	0	0	0	0	856	0	0	0
AT4G23810	WRKY53	WRKY40	515	AT3G02840	531	0	0	0	0	856	0	0	0
AT4G23810	WRKY53	CZF1	534	SZF1	537	0	0	0	971	853	0	0	966
AT4G23810	WRKY53	AT5G52750	503	EDA39	514	0	0	0	0	852	0	0	0
AT4G23810	WRKY53	AT5G52750	503	SOBIR1	505	0	0	0	0	851	0	0	0
AT4G23810	WRKY53	AT5G52760	512	NAC036	525	0	0	0	0	849	0	0	0
AT4G23810	WRKY53	SOBIR1	505	AT5G52760	512	0	0	0	0	848	0	0	84
AT4G23810	WRKY53	AT3G01830	524	AT3G02840	531	0	0	0	0	848	0	0	0
AT4G23810	WRKY53	WRKY46	521	AT3G01830	524	0	0	0	0	847	0	0	0
AT4G23810	WRKY53	SYP122	517	CZF1	534	0	0	0	0	846	0	0	190
AT4G23810	WRKY53	WRKY40	515	CZF1	534	0	0	0	0	844	0	0	116
AT4G23810	WRKY53	CNI1	509	AT5G25930	529	0	0	0	0	842	48	0	0
AT4G23810	WRKY53	CNI1	509	AT1G24140	520	0	0	0	0	833	0	0	0
AT4G23810	WRKY53	CNI1	509	CZF1	534	0	0	0	0	833	50	0	193
AT4G23810	WRKY53	XBAT34	502	AT2G24600	513	0	0	0	0	828	0	0	0
AT4G23810	WRKY53	XBAT34	502	NAC036	525	0	0	0	0	828	0	0	0
AT4G23810	WRKY53	XBAT34	502	AT5G18470	527	0	0	0	0	828	0	0	0
AT4G23810	WRKY53	XBAT34	502	AT3G09830	536	0	0	0	0	828	0	0	0
AT4G23810	WRKY53	SOBIR1	505	WRKY33	507	0	0	0	0	828	0	0	145
AT4G23810	WRKY53	CNI1	509	CBP60G	522	0	0	0	0	828	0	0	334
AT4G23810	WRKY53	AT2G24600	513	AT1G55450	533	0	0	0	0	828	52	54	45
AT4G23810	WRKY53	BCS1	523	AT3G01830	524	0	0	0	0	828	0	0	0
AT4G23810	WRKY53	EDA39	514	AT3G09830	536	0	0	0	0	827	0	0	0
AT4G23810	WRKY53	SOBIR1	505	SYP122	517	0	0	0	0	826	0	0	101
AT4G23810	WRKY53	SYP122	517	AT5G25930	529	0	0	0	0	826	0	0	0
AT4G23810	WRKY53	BCS1	523	CZF1	534	0	0	0	0	826	56	0	0
AT4G23810	WRKY53	AT5G52750	503	NAC036	525	0	0	0	0	825	0	0	215
AT4G23810	WRKY53	AT5G52760	512	BCS1	523	0	0	0	0	825	0	0	0
AT4G23810	WRKY53	HSFA4A	530	CZF1	534	0	0	0	0	825	0	0	0
AT4G23810	WRKY53	XBAT34	502	LECRKA4.1	508	0	0	0	0	824	0	0	0
AT4G23810	WRKY53	SYP122	517	CBP60G	522	0	0	0	0	824	0	0	340
AT4G23810	WRKY53	SYP122	517	HSFA4A	530	0	0	0	0	824	0	0	0
AT4G23810	WRKY53	SOBIR1	505	AT1G55450	533	0	0	0	0	822	0	0	371
AT4G23810	WRKY53	WRKY40	515	BCS1	523	0	0	0	0	822	0	0	202
AT4G23810	WRKY53	CNI1	509	EDA39	514	0	0	0	0	819	0	0	0
AT4G23810	WRKY53	WRKY33	507	AT1G55450	533	0	0	0	0	816	0	0	59
AT4G23810	WRKY53	EDA39	514	AT5G25930	529	0	0	0	0	816	0	0	0
AT4G23810	WRKY53	SOBIR1	505	AT3G09830	536	0	0	0	703	807	0	0	544
AT4G23810	WRKY53	EDA39	514	SYP122	517	0	0	0	0	805	0	0	0
AT4G23810	WRKY53	AT5G25930	529	AT3G09830	536	0	0	0	715	796	0	0	0
AT4G23810	WRKY53	SYP122	517	SZF1	537	0	0	0	0	789	0	0	0
AT4G23810	WRKY53	XBAT34	502	BCS1	523	0	0	0	0	787	0	0	429
AT4G23810	WRKY53	AT5G52750	503	WRKY46	521	0	0	0	0	787	0	0	0
AT4G23810	WRKY53	AT5G52760	512	AT3G01830	524	0	0	0	0	784	0	0	0
AT4G23810	WRKY53	CRK11	526	AT5G25930	529	0	0	0	642	775	0	0	0
AT4G23810	WRKY53	AT5G52750	503	BCS1	523	0	0	0	0	764	0	0	637
AT4G23810	WRKY53	WRKY40	515	AT3G01830	524	0	0	0	0	753	0	0	205
AT4G23810	WRKY53	SOBIR1	505	AT2G24600	513	0	0	0	0	747	81	187	0
AT4G23810	WRKY53	XBAT34	502	CBP60G	522	0	0	0	0	745	0	0	0
AT4G23810	WRKY53	AT5G52760	512	EDA39	514	0	0	0	0	745	0	0	0
AT4G23810	WRKY53	XBAT34	502	WRKY46	521	0	0	0	0	742	0	0	0
AT4G23810	WRKY53	WRKY40	515	WRKY46	521	0	0	0	592	742	0	0	771
AT4G23810	WRKY53	AT5G52750	503	WRKY33	507	0	0	0	0	741	0	0	0
AT4G23810	WRKY53	AT5G52750	503	CNI1	509	0	0	0	0	740	0	0	0
AT4G23810	WRKY53	SOBIR1	505	HSFA4A	530	0	0	0	0	737	0	134	0
AT4G23810	WRKY53	WRKY33	507	AT5G25930	529	0	0	0	0	735	0	0	101
AT4G23810	WRKY53	WRKY33	507	AT3G02840	531	0	0	0	0	726	0	0	0
AT4G23810	WRKY53	WRKY46	521	AT3G02840	531	0	0	0	0	726	0	0	126
AT4G23810	WRKY53	AT3G02840	531	CZF1	534	0	0	0	0	712	0	0	0
AT4G23810	WRKY53	SOBIR1	505	AT5G25930	529	0	0	0	717	705	0	0	130
AT4G23810	WRKY53	XBAT34	502	AT5G25930	529	0	0	0	0	701	0	0	543
AT4G23810	WRKY53	EDA39	514	HSFA4A	530	0	0	0	0	701	0	0	0
AT4G23810	WRKY53	XBAT34	502	SYP122	517	0	0	0	0	691	0	0	0
AT4G23810	WRKY53	SOBIR1	505	NAC036	525	0	0	0	0	686	0	0	0
AT4G23810	WRKY53	SYP122	517	AT1G24140	520	0	0	0	0	686	0	0	0
AT4G23810	WRKY53	SOBIR1	505	CBP60G	522	0	0	0	0	685	0	0	178
AT4G23810	WRKY53	BCS1	523	SZF1	537	0	0	0	0	685	56	0	587
AT4G23810	WRKY53	AT5G52750	503	AT2G24600	513	0	0	0	0	684	0	0	0
AT4G23810	WRKY53	AT5G52750	503	HSFA4A	530	0	0	0	0	684	0	0	0
AT4G23810	WRKY53	WRKY33	507	CBP60G	522	0	0	0	0	684	0	0	212
AT4G23810	WRKY53	AT5G52760	512	AT1G24140	520	0	0	0	0	684	0	0	0
AT4G23810	WRKY53	SYP122	517	AT3G09830	536	0	0	0	0	684	0	0	0
AT4G23810	WRKY53	AT5G52750	503	AT1G24140	520	0	0	0	0	683	0	0	0
AT4G23810	WRKY53	LECRKA4.1	508	CRK11	526	0	0	0	709	683	0	0	0
AT4G23810	WRKY53	XBAT34	502	AT3G01830	524	0	0	0	0	682	0	0	590
AT4G23810	WRKY53	AT1G24140	520	CBP60G	522	0	0	0	0	682	0	0	0
AT4G23810	WRKY53	AT5G52750	503	SYP122	517	0	0	0	0	681	0	0	0
AT4G23810	WRKY53	AT5G52750	503	CBP60G	522	0	0	0	0	681	0	0	0
AT4G23810	WRKY53	WRKY33	507	AT2G24600	513	0	0	0	0	681	0	0	0
AT4G23810	WRKY53	WRKY33	507	AT1G24140	520	0	0	0	0	681	0	0	0
AT4G23810	WRKY53	CNI1	509	WRKY40	515	0	0	0	0	681	0	0	394
AT4G23810	WRKY53	AT5G52760	512	AT5G18470	527	0	0	0	0	681	0	0	0
AT4G23810	WRKY53	BCS1	523	AT3G02840	531	0	0	0	0	681	0	0	0
AT4G23810	WRKY53	BCS1	523	AT5G25930	529	0	0	0	0	680	44	0	0
AT4G23810	WRKY53	AT3G02840	531	AT1G58420	535	0	0	0	0	680	0	0	0
AT4G23810	WRKY53	XBAT34	502	AT1G24140	520	0	0	0	0	679	0	0	0
AT4G23810	WRKY53	EDA39	514	AT1G24140	520	0	0	0	0	679	0	0	586
AT4G23810	WRKY53	AT3G02840	531	SZF1	537	0	0	0	0	679	0	0	0
AT4G23810	WRKY53	AT2G24600	513	SZF1	537	0	0	0	0	677	0	0	0
AT4G23810	WRKY53	AT5G25930	529	HSFA4A	530	0	0	0	0	676	0	134	0
AT4G23810	WRKY53	AT2G24600	513	EDA39	514	0	0	0	0	673	0	0	0
AT4G23810	WRKY53	CNI1	509	CRK11	526	0	0	0	0	670	48	0	0
AT4G23810	WRKY53	AT1G24140	520	AT3G01830	524	0	0	0	0	668	0	0	0
AT4G23810	WRKY53	EDA39	514	AT5G18470	527	0	0	0	0	667	0	0	0
AT4G23810	WRKY53	AT5G52760	512	CBP60G	522	0	0	0	0	664	0	0	618
AT4G23810	WRKY53	CNI1	509	SZF1	537	0	0	0	0	663	50	0	0
AT4G23810	WRKY53	WRKY40	515	SYP122	517	0	0	0	0	659	0	0	64
AT4G23810	WRKY53	SOBIR1	505	WRKY46	521	0	0	0	0	650	0	0	119
AT4G23810	WRKY53	LECRKA4.1	508	EDA39	514	0	0	0	0	645	0	0	0
AT4G23810	WRKY53	WRKY46	521	CZF1	534	0	0	0	0	643	0	0	105
AT4G23810	WRKY53	XBAT34	502	AT1G55450	533	0	0	0	0	642	0	0	0
AT4G23810	WRKY53	SYP122	517	AT3G01830	524	0	0	0	0	642	0	0	51
AT4G23810	WRKY53	AT2G24600	513	SYP122	517	0	0	0	0	640	52	0	0
AT4G23810	WRKY53	HSFA4A	530	AT3G09830	536	0	0	0	0	634	0	134	0
AT4G23810	WRKY53	EDA39	514	CRK11	526	0	0	0	0	632	0	0	0
AT4G23810	WRKY53	AT2G24600	513	WRKY40	515	0	0	0	0	628	0	0	0
AT4G23810	WRKY53	SYP122	517	BCS1	523	0	0	0	0	627	0	0	0
AT4G23810	WRKY53	SOBIR1	505	AT5G18470	527	0	0	0	0	626	0	0	0
AT4G23810	WRKY53	AT5G52750	503	AT5G18470	527	0	0	0	0	622	0	0	0
AT4G23810	WRKY53	AT5G52750	503	AT3G09830	536	0	0	0	0	622	0	0	0
AT4G23810	WRKY53	SYP122	517	AT1G55450	533	0	0	0	0	622	0	0	0
AT4G23810	WRKY53	AT1G24140	520	WRKY46	521	0	0	0	0	622	0	0	0
AT4G23810	WRKY53	AT1G24140	520	CZF1	534	0	0	0	0	622	0	0	0
AT4G23810	WRKY53	CBP60G	522	HSFA4A	530	0	0	0	0	622	0	0	0
AT4G23810	WRKY53	CNI1	509	BCS1	523	0	0	0	0	616	0	0	0
AT4G23810	WRKY53	AT1G24140	520	BCS1	523	0	0	0	0	615	0	0	0
AT4G23810	WRKY53	HSFA4A	530	SZF1	537	0	0	0	0	613	0	0	0
AT4G23810	WRKY53	LECRKA4.1	508	AT3G01830	524	0	0	0	0	606	64	188	0
AT4G23810	WRKY53	WRKY33	507	CRK11	526	0	0	0	0	599	0	0	95
AT4G23810	WRKY53	WRKY33	507	WRKY46	521	0	0	0	604	593	0	0	748
AT4G23810	WRKY53	CNI1	509	AT3G02840	531	0	0	0	0	593	0	0	0
AT4G23810	WRKY53	WRKY46	521	CBP60G	522	0	0	0	0	590	0	0	321
AT4G23810	WRKY53	XBAT34	502	CRK11	526	0	0	0	0	588	0	0	0
AT4G23810	WRKY53	AT3G01830	524	AT1G58420	535	0	0	0	0	582	0	0	0
AT4G23810	WRKY53	XBAT34	502	WRKY33	507	0	0	0	0	576	0	0	0
AT4G23810	WRKY53	CBP60G	522	BCS1	523	0	0	0	0	576	0	0	0
AT4G23810	WRKY53	AT5G18470	527	AT5G25930	529	0	0	0	0	572	0	0	0
AT4G23810	WRKY53	WRKY40	515	HSFA4A	530	0	0	0	0	570	0	0	0
AT4G23810	WRKY53	WRKY40	515	AT5G25930	529	0	0	0	0	569	0	0	0
AT4G23810	WRKY53	SOBIR1	505	BCS1	523	0	0	0	0	568	44	0	0
AT4G23810	WRKY53	BCS1	523	AT5G18470	527	0	0	0	0	565	44	0	0
AT4G23810	WRKY53	EDA39	514	BCS1	523	0	0	0	0	563	0	0	0
AT4G23810	WRKY53	CNI1	509	AT3G01830	524	0	0	0	0	562	0	119	0
AT4G23810	WRKY53	AT3G01830	524	CZF1	534	0	0	0	0	560	55	0	0
AT4G23810	WRKY53	SYP122	517	CRK11	526	0	0	0	0	559	0	0	76
AT4G23810	WRKY53	SOBIR1	505	AT1G24140	520	0	0	0	0	558	0	187	0
AT4G23810	WRKY53	XBAT34	502	CNI1	509	0	0	0	0	557	0	0	0
AT4G23810	WRKY53	AT5G52750	503	LECRKA4.1	508	0	0	0	0	550	0	0	0
AT4G23810	WRKY53	AT1G24140	520	HSFA4A	530	0	0	0	0	549	0	0	0
AT4G23810	WRKY53	SOBIR1	505	CNI1	509	0	0	0	0	548	48	0	0
AT4G23810	WRKY53	BCS1	523	AT3G09830	536	0	0	0	0	547	44	0	0
AT4G23810	WRKY53	AT5G52750	503	AT1G55450	533	0	0	0	0	544	0	0	0
AT4G23810	WRKY53	SYP122	517	AT3G02840	531	0	0	0	0	544	0	0	0
AT4G23810	WRKY53	AT3G01830	524	AT3G09830	536	0	0	0	0	544	64	188	0
AT4G23810	WRKY53	CNI1	509	AT3G09830	536	0	0	0	0	542	49	0	0
AT4G23810	WRKY53	CRK11	526	AT3G09830	536	0	0	0	761	542	0	0	0
AT4G23810	WRKY53	CBP60G	522	CZF1	534	0	0	0	0	535	0	0	0
AT4G23810	WRKY53	AT3G01830	524	AT5G25930	529	0	0	0	0	530	64	188	0
AT4G23810	WRKY53	WRKY33	507	AT3G01830	524	0	0	0	0	518	0	0	76
AT4G23810	WRKY53	AT1G24140	520	NAC036	525	0	0	0	0	516	0	0	0
AT4G23810	WRKY53	AT5G52750	503	WRKY40	515	0	0	0	0	509	0	0	0
AT4G23810	WRKY53	WRKY33	507	AT3G09830	536	0	0	0	0	509	0	0	0
AT4G23810	WRKY53	AT1G24140	520	AT3G02840	531	0	0	0	0	506	0	0	0
AT4G23810	WRKY53	SOBIR1	505	CZF1	534	0	0	0	0	503	0	0	0
AT4G23810	WRKY53	AT5G52750	503	AT3G01830	524	0	0	0	0	500	0	0	0
AT4G23810	WRKY53	SOBIR1	505	AT3G01830	524	0	0	0	0	500	64	188	0
AT4G23810	WRKY53	SOBIR1	505	SZF1	537	0	0	0	0	500	0	0	0
AT4G23810	WRKY53	LECRKA4.1	508	AT1G24140	520	0	0	0	0	500	0	187	0
AT4G23810	WRKY53	CNI1	509	AT1G55450	533	0	0	0	0	500	0	0	0
AT4G23810	WRKY53	EDA39	514	CZF1	534	0	0	0	0	500	0	0	0
AT4G23810	WRKY53	BCS1	523	HSFA4A	530	0	0	0	0	500	0	0	0
AT4G23810	WRKY53	AT5G52750	503	AT5G25930	529	0	0	0	0	499	0	0	0
AT4G23810	WRKY53	LECRKA4.1	508	AT5G52760	512	0	0	0	0	499	0	0	0
AT4G23810	WRKY53	LECRKA4.1	508	BCS1	523	0	0	0	0	499	44	0	0
AT4G23810	WRKY53	AT2G24600	513	AT3G09830	536	0	0	0	0	499	81	187	0
AT4G23810	WRKY53	EDA39	514	AT3G01830	524	0	0	0	0	499	0	0	0
AT4G23810	WRKY53	SYP122	517	WRKY46	521	0	0	0	0	499	0	0	0
AT4G23810	WRKY53	WRKY46	521	NAC036	525	0	0	0	0	499	0	0	0
AT4G23810	WRKY53	WRKY46	521	HSFA4A	530	0	0	0	0	499	0	0	107
AT4G23810	WRKY53	WRKY46	521	AT1G58420	535	0	0	0	0	499	0	0	0
AT4G23810	WRKY53	WRKY46	521	SZF1	537	0	0	0	0	499	0	0	358
AT4G23810	WRKY53	AT3G01830	524	HSFA4A	530	0	0	0	0	499	45	49	0
AT4G23810	WRKY53	CRK11	526	AT1G55450	533	0	0	0	0	499	0	0	0
AT4G23810	WRKY53	AT5G25930	529	AT1G55450	533	0	0	0	0	499	0	0	0
AT4G23810	WRKY53	AT5G25930	529	CZF1	534	0	0	0	0	499	0	0	0
AT4G23810	WRKY53	LECRKA4.1	508	WRKY46	521	0	0	0	0	498	0	0	0
AT4G23810	WRKY53	CNI1	509	AT5G52760	512	0	0	0	0	496	0	0	0
AT4G23810	WRKY53	WRKY40	515	AT1G24140	520	0	0	0	0	496	0	0	0
AT4G23810	WRKY53	AT5G52760	512	HSFA4A	530	0	0	0	0	493	0	0	0
AT4G23810	WRKY53	AT3G01830	524	SZF1	537	0	0	0	0	491	55	0	0
AT4G23810	WRKY53	LECRKA4.1	508	CBP60G	522	0	0	0	0	484	0	0	202
AT4G23810	WRKY53	AT5G52760	512	SYP122	517	0	0	0	0	474	0	0	125
AT4G23810	WRKY53	CBP60G	522	AT3G09830	536	0	0	0	0	474	0	0	0
AT4G23810	WRKY53	AT1G55450	533	AT3G09830	536	0	0	0	0	472	0	0	851
AT4G23810	WRKY53	SOBIR1	505	WRKY40	515	0	0	0	0	468	0	0	144
AT4G23810	WRKY53	SYP122	517	AT5G18470	527	0	0	0	0	468	0	0	0
AT4G23810	WRKY53	SOBIR1	505	LECRKA4.1	508	0	0	0	641	466	0	0	0
AT4G23810	WRKY53	AT1G24140	520	AT5G25930	529	0	0	0	0	464	0	187	0
AT4G23810	WRKY53	EDA39	514	NAC036	525	0	0	0	0	456	0	0	0
AT4G23810	WRKY53	AT2G24600	513	BCS1	523	0	0	0	0	448	77	0	0
AT4G23810	WRKY53	CBP60G	522	AT3G01830	524	0	0	0	0	448	0	0	87
AT4G23810	WRKY53	WRKY33	507	AT5G52760	512	0	0	0	0	447	0	0	0
AT4G23810	WRKY53	CNI1	509	WRKY46	521	0	0	0	0	446	0	0	98
AT4G23810	WRKY53	HSFA4A	530	AT1G55450	533	0	0	0	0	446	0	0	0
AT4G23810	WRKY53	AT2G24600	513	AT5G25930	529	0	0	0	0	444	81	187	0
AT4G23810	WRKY53	AT5G52760	512	AT2G24600	513	0	0	0	0	441	0	0	0
AT4G23810	WRKY53	XBAT34	502	HSFA4A	530	0	0	0	0	440	0	0	0
AT4G23810	WRKY53	SOBIR1	505	CRK11	526	0	0	0	637	439	0	0	0
AT4G23810	WRKY53	AT5G52760	512	AT3G09830	536	0	0	0	0	439	0	0	0
AT4G23810	WRKY53	AT2G24600	513	AT3G02840	531	0	0	0	0	437	0	0	0
AT4G23810	WRKY53	AT5G18470	527	AT3G09830	536	0	0	0	0	437	0	0	0
AT4G23810	WRKY53	HSFA4A	530	AT3G02840	531	0	0	0	0	437	0	0	0
AT4G23810	WRKY53	AT2G24600	513	CRK11	526	0	0	0	0	433	81	187	0
AT4G23810	WRKY53	AT5G52760	512	AT5G25930	529	0	0	0	0	432	0	0	0
AT4G23810	WRKY53	CBP60G	522	NAC036	525	0	0	0	0	431	0	0	0
AT4G23810	WRKY53	CBP60G	522	AT5G25930	529	0	0	0	0	430	0	0	0
AT4G23810	WRKY53	AT5G52750	503	CZF1	534	0	0	0	0	429	0	0	0
AT4G23810	WRKY53	LECRKA4.1	508	AT3G09830	536	0	0	0	773	427	0	0	0
AT4G23810	WRKY53	AT1G24140	520	SZF1	537	0	0	0	0	426	0	0	0
AT4G23810	WRKY53	AT5G52750	503	SZF1	537	0	0	0	0	422	0	0	0
AT4G23810	WRKY53	AT1G24140	520	AT1G58420	535	0	0	0	0	422	0	0	0
AT4G23810	WRKY53	AT5G52750	503	CRK11	526	0	0	0	0	420	0	0	0
AT4G23810	WRKY53	CBP60G	522	CRK11	526	0	0	0	0	420	0	0	0
AT4G23810	WRKY53	AT3G01830	524	CRK11	526	0	0	0	0	420	64	188	0
AT4G23810	WRKY53	CBP60G	522	AT1G55450	533	0	0	0	0	419	0	0	0
AT4G23810	WRKY53	XBAT34	502	WRKY40	515	0	0	0	0	418	0	0	105
AT4G23810	WRKY53	LECRKA4.1	508	AT2G24600	513	0	0	0	0	418	81	187	0
AT4G23810	WRKY53	CBP60G	522	AT5G18470	527	0	0	0	0	418	0	0	0
AT4G23810	WRKY53	WRKY40	515	CRK11	526	0	0	0	0	417	0	0	0
AT4G23810	WRKY53	EDA39	514	WRKY40	515	0	0	0	0	416	0	0	0
AT4G23810	WRKY53	WRKY40	515	CBP60G	522	0	0	0	0	416	0	0	208
AT4G23810	WRKY53	LECRKA4.1	508	CNI1	509	0	0	0	0	415	48	0	0
AT4G23810	WRKY53	CRK11	526	HSFA4A	530	0	0	0	0	415	0	134	0
AT4G23810	WRKY53	AT2G24600	513	AT1G24140	520	0	0	0	0	412	0	187	0
AT4G23810	WRKY53	AT1G24140	520	AT3G09830	536	0	0	0	0	412	0	187	0
AT4G23810	WRKY53	AT2G24600	513	AT3G01830	524	0	0	0	0	411	77	218	0
AT4G23810	WRKY53	AT2G24600	513	WRKY46	521	0	0	0	0	410	0	0	0
AT4G23810	WRKY53	EDA39	514	WRKY46	521	0	0	0	0	410	0	0	0
AT4G23810	WRKY53	WRKY40	515	AT1G55450	533	0	0	0	0	410	0	0	0
AT4G23810	WRKY53	BCS1	523	CRK11	526	0	0	0	0	410	44	0	0
AT4G23810	WRKY53	WRKY40	515	AT3G09830	536	0	0	0	0	409	0	0	0
AT4G23810	WRKY53	LECRKA4.1	508	AT5G25930	529	0	0	0	652	406	0	0	0
AT4G23810	WRKY53	AT5G52760	512	WRKY40	515	0	0	0	0	406	0	0	162
AT4G23810	WRKY53	AT5G52760	512	AT3G02840	531	0	0	0	0	406	0	0	0
AT4G23810	WRKY53	AT2G24600	513	CZF1	534	0	0	0	0	406	0	0	0
AT4G23810	WRKY53	AT5G25930	529	AT3G02840	531	0	0	0	0	406	0	0	0
AT4G23810	WRKY53	WRKY33	507	LECRKA4.1	508	0	0	0	0	405	0	0	0
AT4G23810	WRKY53	AT5G52750	503	AT1G58420	535	0	0	0	0	404	0	0	0
AT4G23810	WRKY53	AT2G24600	513	HSFA4A	530	0	0	0	0	403	52	0	0
AT4G23810	WRKY53	AT2G24600	513	AT1G58420	535	0	0	0	0	403	0	0	0
AT4G23810	WRKY53	WRKY40	515	AT1G58420	535	0	0	0	0	403	0	0	0
AT4G23810	WRKY53	AT1G24140	520	CRK11	526	0	0	0	0	403	0	187	0
AT4G23810	WRKY53	WRKY46	521	AT5G25930	529	0	0	0	0	403	0	0	0
AT4G23810	WRKY53	BCS1	523	AT1G58420	535	0	0	0	0	403	0	0	0
AT4G23810	WRKY53	XBAT34	502	AT1G58420	535	0	0	0	0	402	0	0	0
AT4G23810	WRKY53	CNI1	509	AT5G18470	527	0	0	0	0	402	48	0	0
AT4G23810	WRKY53	SYP122	517	AT1G58420	535	0	0	0	0	402	0	0	0
AT4G23810	WRKY53	AT2G24600	513	NAC036	525	0	0	0	0	401	0	0	0
AT4G23810	WRKY53	WRKY46	521	AT5G18470	527	0	0	0	0	401	0	0	0
AT4G23810	WRKY53	CZF1	534	AT1G58420	535	0	0	0	0	401	0	0	0
AT4G23810	WRKY53	LECRKA4.1	508	AT5G18470	527	0	0	0	0	400	0	0	0
AT4G23810	WRKY53	CNI1	509	AT2G24600	513	0	0	0	0	400	0	0	0
AT4G23810	WRKY53	CBP60G	522	SZF1	537	0	0	0	0	400	0	0	0
AT4G23810	WRKY53	CZF1	534	AT3G09830	536	0	0	0	0	400	0	0	0
AT4G23810	WRKY53	CBP60G	522	AT3G02840	531	0	0	0	0	392	0	0	76
AT4G23810	WRKY53	LECRKA4.1	508	HSFA4A	530	0	0	0	0	389	0	134	0
AT4G23810	WRKY53	AT3G01830	524	AT5G18470	527	0	0	0	0	364	64	188	0
AT4G23810	WRKY53	AT1G24140	520	AT5G18470	527	0	0	0	0	349	0	187	0
AT4G23810	WRKY53	CNI1	509	NAC036	525	0	0	0	0	340	0	0	441
AT4G23810	WRKY53	AT2G24600	513	AT5G18470	527	0	0	0	0	322	81	187	0
AT4G23810	WRKY53	WRKY40	515	NAC036	525	0	0	0	0	273	0	0	272
AT2G45220	PME17	AT1G30700	511	AT4G15610	538	0	0	0	0	632	0	0	0
AT2G45220	PME17	AT1G30700	511	WRKY75	539	0	0	0	0	417	0	0	84
AT2G45220	PME17	AT4G15610	538	WRKY75	539	0	0	0	0	413	0	0	0
AT2G45220	PME17	AT3G22600	518	WRKY75	539	0	0	0	0	400	0	0	0
